# Supplementary material for: Senescent Fibroblasts Drive Melanoma Progression Through GCP‐2 Induced CREB Phosphorylation Enhancing Glycolysis
Source: Aging Cell. 2025 Nov 19;24(12):e70239. doi: 10.1111/acel.70239 (PMC12686573; doi:10.1111/acel.70239)
Supplement: Supplementary file 2 — Table S1: acel70239‐sup‐0002‐TableS1.xlsx. [file ACEL-24-e70239-s004.xlsx]

## Sheet: Sheet1
Supplemental Table 1
Patient No.	Age at diagnosis	Anatomical localisation	Breslow thickness (mm)	Stage at diagnosis	Histology	Gender
1	21.9877	Back	1,25	1B	Superficial spreading melanoma	F
2	23	Abdomen	0,5	IA	Malignant melanoma	F
3	25	Neck	0,64	IA	Spitzoid malignant melanoma	F
4	26	Back	0,3	IA	Malignant melanoma	F
5	26	Neck	0,3	IA	Malignant melanoma	F
6	26	Neck	0,64	IA	Malignant melanoma	F
7	27	Head	0,35	IA	Superficail spreading melanoma	M
8	27	Thorax	0,5	IA	Superficial spreading melanoma	F
9	27	Lower arm	0,4	IA	Malignant melanoma	F
10	27	Lower arm	0,95	IV	Malignant melanoma	M
11	28	Lower leg	0,9	IB	Malignant melanoma	F
12	28	Lower arm	0,95	IB	Malignant melanoma	F
13	29	Head	0,3	IA	Malignant melanoma	M
14	31	Lower leg	0,4	IA	Malignant melanoma	F
15	32	Lower leg	1,8	IB	Superficial spreading melanoma	F
16	32	Back	0,64	IA	Superficial spreading melanoma	F
17	32	Back	0,4	IA	Superficial spreading melanoma	F
18	32	Head	0,75	IA	Superficial spreading melanoma	F
19	33	Back	0,6	IA	Superficial spreading melanoma	F
20	34	Head	2,6	IIA	Malignant melanoma	F
21	34	Lower leg	0,4	IA	Malignant melanoma	F
22	34	Foot, digits	0,4	IA	Malignant melanoma	F
23	35	Head	0,75	IA	Superficial spreading melanoma	F
24	35	Thorax	0,2	IA	Malignant melanoma	M
25	35	Upper arm	7,2	IIIC	Superficial spreading melanoma	F
26	35	Shoulder	1,80	1B	Superficial spreading melanoma	M
27	36	Lower leg	0,3	IA	Superficial spreading melanoma	M
28	36	Back	2,90	IIIA	Superficial spreading melanoma	F
29	37	Shoulder	1,42	IB	Superficial spreading melanoma	M
30	37	Upper leg	1,8	IB	Malignant melanoma	M
31	37	Abdomen	0,6	IA	Malignant melanoma	F
32	37	Neck	0,6	IA	Malignant melanoma	F
33	38	Head	0,75	IA	Superficial spreading melanoma	F
34	39	Shoulder	0,6	IA	Superficial spreading melanoma	F
35	39	Shoulder	0,6	IA	Superficial spreading melanoma	F
36	39	Shoulder	0,70	IA	Superficial spreading melanoma	F
37	40	Head	0,8	IA	Malignant melanoma	M
38	41	Head	0,7	III	Superficial spreading melanoma	M
39	42	Upper leg	0,3	II-III	Superficial spreading melanoma	F
40	42.0178	Upper leg	2,00	IA	Nodular malugnant melanoma	F
41	43	Abdomen	1	III-IV	Superficial spreading melanoma	F
42	43	Lower leg	1,00	IA	Superficial spreading melanoma	F
43	44	Lower leg	0,55	II-III	Superficial spreading melanoma	F
44	44	Back	0,6	III	Superficial spreading melanoma	M
45	60	Head/Ear	2,5	IIA	Malignant melanoma	M
46	61	Shoulder	2,2	IIA	Superficial spreading malignant melanoma	M
47	62	Shoulder	3,3	IIB	Malignant melanoma	M
48	61.9986	Upper leg	3,05	IIIB	Malignant melanoma	M
49	63.9945	Shoulder	1,92	IIA	Spitzoid melanoma	M
50	65	Lower leg	4,8	IIIC	Malignant melanoma	M
51	65	Upper Leg	0,6	IA	Superficial spreading melanoma	F
52	65	Lower leg	0,6	IA	Superficial spreading melanoma	F
53	65	Upper leg	1,2	III	Superficial spreading melanoma	F
54	65	Upper leg	0,6	IA	Superficial spreading melanoma	F
55	66	Shoulder	2,9	IIA	Superficial spreading melanoma	F
56	66	Back	0,5	III	Superficial spreading melanoma	M
57	66.0123	Back	1,50	IIA	Malignant melanoma	M
58	67	Head	7,8	IV	Malignant melanoma	M
59	67	Upper arm	0,6	IA	Superficial spreading melanoma	F
60	69	Shoulder	4,8	IV	Superficial spreading melanoma	M
61	70	Shoulder	0,8	IA	Malignant melanoma	M
62	70	Shoulder	8	IIC	Nodular malignant melanoma	F
63	70	Shoulder	2,9	IIIA	Superficial spreading melanoma	F
64	70	Lower leg	2,30	IIIA	Superficial spreading melanoma	F
65	71	Upper leg	1,2	IB	Superficial spreading melanoma	F
66	71	Back	0,5	IA	Superficial spreading melanoma	M
67	71	Back	0,5	IA	Superficial spreading melanoma	M
68	71	Nail digit	2,1	IIA	Malignant melanoma	F
69	71	Nail foot	4,6	IV	Malignant melanoma	F
70	72	Glans penis	2,8	IIIB	Superficial spreading melanoma	M
71	72	Head	1,1	IB	Malignant melanoma	M
72	72.9993	Lower back	8,00	IV	Superficial spreading melanoma	M
73	73	Head	7,8	IV	Superficial spreading melanoma	M
74	73	Shoulder	1,2	III	Superficial spreading melanoma	M
75	73	Upper arm	0,8	III	Malignant melanoma	M
76	74	Head ear	2,3	IIA	Spizoid malignant melanoma	M
77	74	Back	0,7	IA	Superficial spreading melanoma	M
78	74	Head	4,70	IV	Nodular malignant melanoma	M
79	74	Thorax	0,43	IA	Superficial spreading melanoma	M
80	75	Back	13	IIB	Malignant melanoma	M
81	75	Upper arm	0,65	IA	Malignant melanoma	M
82	75	Back	0,5	IA	Superficial spreading melanoma	M
83	75	Lower arm	0,7	III	Malignant melanoma	F
84	76	Shoulder	4,8	IIC	Superficial spreading malignant melanoma	M
85	76	Head	0,48	IA	Lentigo maligna melanoma	M
86	76	Abdomen	1,30	IIA	Superficial spreading melanoma	M
87	76	Thorax	0,6	II-III	Malignant melanoma	M
88	76	Lower arm	1,5	IV	Malignant melanoma	F
89	76	Upper leg	2,55	IIIA	Superficial spreading melanoma	F
90	77	Nail digit	4,6	IIC	Malignant melanoma	F
91	77	Head ear	0,35	IA	Lentigo maligna melanoma	M
92	77	Upper leg	0,3	IA	Superficial spreading melanoma	M
93	77	Back	0,65	IA	Malignant melanoma	M
94	77	Back	0,95	IA	Malignant melanoma	M
95	77	Shoulder	0,2	IA	Malignant melanoma	M
96	78	Shoulder	1,2	IB	Superficial spreading melanoma	M
97	78	Upper arm	0,2	IA	Superficial spreading melanoma	M
98	78	Upper arm	0,8	IA	Malignant melanoma	M
99	78	Head	2,8	IIA	Malignant melanoma	M
100	78	Head	4,5	IIC	Nodular malignant melanoma	M
101	78	Upper leg	1,0	IB	Superficial spreading melanoma	M
102	78	Head	0,82	III-IV	Superficial spreading melanoma	M
103	78	Shoulder	0,6	III	Malignant melanoma	M
104	78	Thorax	0,45	II-III	Malignant melanoma	M
105	79	Abdomen	4,2	IV	Superficial spreading melanoma	M
106	79	Back	0,9	IA	Superficial spreading melanoma	F
107	79	Back	0,9	IA	Superficial spreading melanoma	F
108	79	Back	0,9	IA	Superficial spreading melanoma	F
109	79	Head	0,5	IA	Lentigo maligna melanoma	M
110	79	Lower leg	0,4	IA	Malignant melanoma	F
111	79	Back	0,9	IA	Superficial spreading melanoma	F
112	79	Shoulder	0,5	II-III	Malignant melanoma	F
113	79.0198	Upper leg	6,20	IV	Superficial spreading melanoma	F
114	79.9918	Lower arm	1,35	II	Superficial spreading melanoma	F
115	80	Hand, digit	1,7	IIA	Malignant melanoma	M
116	81	Head	0,35	IA	Lentigo maligna melanoma	F
117	81	Back	0,4	IA	Malignant melanoma	M
118	82	Upper arm	1,5	IB	Malignant melanoma	F
119	82	Head	9	IV	Malignant melanoma amelanotic	M
120	82	Head	3	IIIC	Superficial spreading melanoma	F
121	82	Upper arm	3,3	III	Superficial spreading melanoma	F
122	83	Thorax	0,6	IA	Malignant Melanoma	M
123	83	Head	3,5	IIB	Lentigo maligna melanoma	F
124	83	Lower leg	11	IIC	Malignant melanoma	M
125	83	Lower leg	5,8	IIB	Malignant melanoma	F
126	83	Upper leg	11	IV	Superficial spreading melanoma	M
127	83	Head	8,00	IV	Nodular malignant melanoma	M
128	84	Head	0,82	IA	Superficial spreading melanoma	M
129	84	Head	0,9	IIIC	Malignant melanoma	M
130	85	Shoulder	0,6	IA	Malignant melanoma	M
131	85	Thorax	0,45	IA	Malignant melanoma	M
132	86	Head	19	IIIC	Malignant melanoma	F
133	89	Head	23	IIIC	Malignant melanoma	F
134	90	Upper arm	17	IIC	Nodular malignant melanoma	F
135	92	Upper arm	4,9	IIC	Malignant melanoma	M
