# Supplementary material for: Senescent Fibroblasts Drive Melanoma Progression Through GCP‐2 Induced CREB Phosphorylation Enhancing Glycolysis
Source: Aging Cell. 2025 Nov 19;24(12):e70239. doi: 10.1111/acel.70239 (PMC12686573; doi:10.1111/acel.70239)
Supplement: Supplementary file 4 — Table S3: acel70239‐sup‐0004‐TableS3.xlsx. [file ACEL-24-e70239-s001.xlsx]

## Sheet: Sheet1
Supplemental Table 3
A.T.C.C No.	Cell Name	Tissue source	Melanoma Chemotaxis	Chemotactic agent	Nos. of cells Migrated/ 20XHPF
CRL-1619	A375	Human skin	Metastatic melanoma	Conditioned medium from REP-SEN fibroblasts	39±8
CRL-1619	A375	Human skin	Metastatic melanoma	Conditioned medium from NON-SEN fibroblasts	12±6
CRL-7637	Hs. 895.T	Human skin	Metastatic melanoma	Conditioned medium from REP-SEN fibroblasts	14±4
CRL-7637	Hs. 895.T	Human skin	Metastatic melanoma	Conditioned medium from NON-SEN fibroblasts	4±1
HTB-72	SK-MEL-28	Human skin	Metastatic melanoma	Conditioned medium from REP-SEN fibroblasts	22±1
HTB-72	SK-MEL-28	Human skin	Metastatic melanoma	Conditioned medium from NON-SEN fibroblasts	3±1
HTB-68	SK-MEL-2	Human skin	Metastatic melanoma	Conditioned medium from REP-SEN fibroblasts	14±4
HTB-68	SK-MEL-2	Human skin	Metastatic melanoma	Conditioned medium from NON-SEN fibroblasts	3±1
CRL-1676	WM-266-4	Human skin	Metastatic melanoma	Conditioned medium from REP-SEN fibroblasts	29±2
CRL-1676	WM-266-4	Human skin	Metastatic melanoma	Conditioned medium from NON-SEN fibroblasts	12± 6
CRL-7425	Hs 688(A).T	Human skin	Primary Melanoma	Conditioned medium from REP-SEN fibroblasts	12±2
CRL-7425	Hs 688(A).T	Human skin	Primary Melanoma	Conditioned medium from NON-SEN fibroblasts	2±1
CRL-1675	WM-115	Human skin	Primary melanoma	Conditioned medium from REP-SEN fibroblasts	63±5
CRL-1675	WM-115	Human skin	Primary melanoma	Conditioned medium from NON-SEN fibroblasts	19±5
Supplemental Tables (S Table 3) shows melanoma cell migration in response to conditioned medium derived from either NON SEN or REP-SEN fibroblasts as observed in both primary and metastatic melanoma cells lines. These results applied for many melanoma cell lines as depicted in this table and confirmed that conditioned medium derived from senesced fibroblasts enhances the migratory response of met…
