# Supplementary material for: Senescent Fibroblasts Drive Melanoma Progression Through GCP‐2 Induced CREB Phosphorylation Enhancing Glycolysis
Source: Aging Cell. 2025 Nov 19;24(12):e70239. doi: 10.1111/acel.70239 (PMC12686573; doi:10.1111/acel.70239)
Supplement: Supplementary file 5 — Table S4: acel70239‐sup‐0005‐TableS4.xlsx. [file ACEL-24-e70239-s005.xlsx]

## Sheet: Sheet1
	(S Table 4)
	(A) shows the restriction enzyme strategy to clone hairpins in ShRNA lentivirus which enables dropout using 2 restriction sites.
	(B) Depicts the hairpin sequences used to generate anti-sense mRNA against their counter cytokines.
	(C) shows the reference mRNA sequence from which the cDNA sequences were cloned used to generate stable gene overexpressing transgenic cell lines.
	IL-1b siRNA		CCUUCUAUCAUGUAAGCUAtt			UAGCUUACAUGAUAGAAGGat
	GM-CSF siRNA		CAACCCAGAUUAUCACCUUtt			AAGGUGAUAAUCUGGGUUGca
	ENA-78 siRNA		GCAAGGAGUUCAUCCCAAAtt			UUUGGGGAUGAACUCCUUGCgt
