# Supplementary material for: Senescent Fibroblasts Drive Melanoma Progression Through GCP‐2 Induced CREB Phosphorylation Enhancing Glycolysis
Source: Aging Cell. 2025 Nov 19;24(12):e70239. doi: 10.1111/acel.70239 (PMC12686573; doi:10.1111/acel.70239)
Supplement: Supplementary file 6 — Table S5: acel70239‐sup‐0006‐TableS5.xlsx. [file ACEL-24-e70239-s006.xlsx]

## Sheet: Sheet1
(S Table 5) (A-C) Shows the efficacy to the MS-MS/TOF proteomics data analyzed using the peaks peptide sequence database. The peak peptide score (-log10P), % coverage and decoy target clarity together describes the uniqueness in identification of the peptides as shown in (D). (E) Graphical represention the short aligned peptides of phosphodehydrogenase A gene against the peaks peptide database, s…
